# Supplementary material for: Differential DNA methylation and metabolite profiling of Atlantic killifish (Fundulus heteroclitus) from the New Bedford Harbor Superfund site
Source: Ecotoxicology. 2024 Jan 6;33(1):22–33. doi: 10.1007/s10646-023-02724-w (PMC10830762; doi:10.1007/s10646-023-02724-w)
Supplement: Supplementary file 2 — Supplementary Tables [file 10646_2023_2724_MOESM2_ESM.xlsx]

## Sheet: Table S1
Table S1. The concentrations of all metabolites detected in the brains of Scorton Creek (SC) and New Bedford Habor (NBH) fish
Metabolite	The concentrations (mM) in male fish													Fold change	The concentrations (mM) in female fish														Fold change
	SC-M1	SC-M2	SC-M3	SC-M4	SC-M5	SC-M6	Average (SC-M)	NBH-M1	NBH-M2	NBH-M3	NBH-M4	NBH-M5	Average (NBH-M)	NBH-M/SC-M	SC-F1	SC-F2	SC-F3	SC-F4	SC-F5	SC-F6	Average (SC-F)	NBH-F1	NBH-F2	NBH-F3	NBH-F4	NBH-F5	NBH-F6	Average (NBH-F)	NBH-F/SC-F
4-Aminobutyrate	1.67945	2.00213	2.0439	2.8414	2.00945	2.50094	2.17954	2.26473	2.45653	1.5744	2.21573	3.36228	2.37473	1.08955	2.19161	1.85178	2.10467	2.17028	2.17796	3.13468	2.27183	2.11176	1.79903	1.96819	2.1377	2.10463	2.58509	2.11773	0.932172
Acetate	4.07473	5.89152	6.49996	7.93286	7.12235	6.08864	6.26835	7.91731	9.67864	5.70853	8.6504	6.27839	7.64665	1.21988	7.8109	8.41567	5.91956	6.70453	8.77266	9.74707	7.89507	8.31211	10.9818	10.8424	10.4511	8.73169	10.8375	10.0261	1.26992
Alanine	1.96264	1.59596	1.48044	1.56853	1.43375	1.51476	1.59268	1.38229	1.08323	1.88992	1.38498	1.23899	1.39588	0.876436	1.26745	1.46766	1.23547	1.20785	1.31957	1.68997	1.36466	1.32238	1.29636	1.09452	1.32753	1.87437	1.11351	1.33811	0.980545
Betaine	0.763029	0.808238	1.07535	0.882521	0.811646	0.662709	0.833915	0.799136	0.932466	1.16841	1.17488	0.990226	1.01302	1.21478	0.736818	0.8884	0.722688	0.627757	1.01633	0.668166	0.776693	0.75396	1.16167	0.774069	0.967935	1.20659	1.22866	1.01548	1.30744
Choline	0.47591	0.754903	0.629741	0.358189	0.516717	0.461529	0.532831	0.521444	0.688288	0.549208	1.14349	0.59221	0.698927	1.31172	0.77031	0.654232	0.429668	0.512144	0.550414	0.629054	0.59097	0.924317	0.625331	0.858513	1.04753	1.08225	0.700685	0.873105	1.47741
Citrate	1.00688	0.873882	0.869117	0.402851	0.366499	0.593677	0.685485	1.09226	1.39132	0.634281	0.938213	0.718997	0.955014	1.3932	0.451092	0.555635	0.611397	0.66021	0.525933	0.900394	0.617444	1.1301	1.11357	1.0339	1.37444	0.980934	1.3101	1.15717	1.87413
Creatine	8.0118	9.81374	9.37983	9.75865	10.6804	10.7237	9.72801	12.3295	13.1053	13.097	12.9973	12.5439	12.8146	1.31729	11.2386	10.1103	9.80348	10.0634	9.11144	13.6355	10.6604	12.9168	11.7562	13.1148	13.0195	12.1765	12.4523	12.5727	1.17938
Formate	2.15536	0.988759	1.0864	0.351937	0.342905	0.455612	0.896828	1.30515	0.601432	0.732277	1.41879	0.617888	0.935108	1.04268	0.244908	0.387199	0.533916	0.421885	0.313507	0.439197	0.390102	0.549868	0.827361	0.554299	0.346808	1.43226	0.39317	0.68396	1.75329
Fumarate	0.448378	0.402068	0.456655	0.270652	0.301221	0.370801	0.374962	0.49676	0.337589	0.370446	0.393639	0.372338	0.394154	1.05118	0.28468	0.324549	0.300063	0.242381	0.235328	0.184153	0.261859	0.0995159	0.233296	0.312876	0.358178	0.672377	0.226073	0.317053	1.21078
Glucose	8.47591	5.22688	5.46512	4.2813	4.35709	6.37857	5.69748	5.69886	4.16742	3.51385	5.83334	5.59149	4.96099	0.870734	4.21263	4.02605	5.13207	5.6701	4.34487	6.01349	4.89987	3.2621	4.76213	4.83496	2.80005	4.10795	3.65227	3.90324	0.796601
Glutamate	4.54277	7.23312	3.78213	3.86148	3.53994	2.64295	4.26706	5.26998	4.87701	4.00599	4.29984	3.51635	4.39383	1.02971	4.00226	3.14792	3.96422	3.54952	4.96241	4.63805	4.04406	5.20181	4.94733	4.02299	5.22486	5.25928	4.07633	4.78877	1.18415
Glutamine	5.3058	2.75293	3.01613	2.16789	1.48173	2.48516	2.86827	3.61	2.77445	1.97176	2.00683	2.01416	2.47544	0.863042	1.51969	1.94421	1.71586	1.42082	1.9608	2.25302	1.8024	4.26569	1.77257	2.65349	2.63091	4.57309	3.49781	3.23226	1.79331
Glutathione	2.10029	1.17748	1.50991	0.582392	0.449866	0.48717	1.05119	1.28664	1.16517	0.403829	0.447976	0.823316	0.825387	0.785196	0.705419	0.747694	0.946679	0.686578	0.757313	0.608683	0.742061	1.00865	0.750397	1.01549	0.669452	1.58423	0.937991	0.99437	1.34001
Glycerol	2.89479	2.62165	2.96089	3.72034	2.24304	2.6745	2.85253	4.46467	2.7089	2.1473	3.44494	3.20499	3.19416	1.11976	2.71388	2.50806	2.83863	3.07084	3.94924	3.1029	3.03059	4.32135	3.16033	3.10061	4.80272	3.06254	2.60896	3.50942	1.158
Glycine	3.77581	3.97965	3.11925	2.00711	2.53561	2.04138	2.9098	3.59766	2.89081	2.39175	2.77117	2.40415	2.81111	0.966082	2.63224	1.93497	1.58766	2.68039	2.23719	2.97578	2.34137	2.24838	3.27337	2.96636	3.62727	3.96058	3.41777	3.24896	1.38763
Histidine	3.98427	4.63198	5.6198	4.48764	3.80498	4.37072	4.48323	4.94909	5.42108	4.19552	3.55724	4.88051	4.60069	1.0262	2.56944	4.74601	2.58505	2.86902	3.78972	5.74867	3.71799	5.51554	6.23647	5.82446	5.70385	7.43299	6.69793	6.23521	1.67704
Inosine	0.641101	1.02158	0.482434	0.460019	0.46009	0.276129	0.556892	0.589324	0.65879	1.3924	0.845237	0.491101	0.795371	1.42823	0.597618	0.496066	0.646615	0.507074	0.268495	0.603794	0.519944	0.775887	0.889894	0.868257	0.64529	0.934881	0.595372	0.78493	1.50964
Isoleucine	0.546706	0.586691	0.405097	0.282264	0.230438	0.252461	0.383943	0.444307	0.352338	0.277835	0.476955	0.404436	0.391174	1.01883	0.307705	0.34509	0.257801	0.304244	0.286657	0.317786	0.303214	0.372763	0.40406	0.423302	0.517369	0.727641	0.306111	0.458541	1.51227
Lactate	9.70698	9.03011	11.037	11.1333	11.5479	12.9899	10.9075	5.05708	4.73935	8.42227	6.25717	6.95245	6.28566	0.576268	7.91451	8.44648	12.6055	12.3625	9.97852	6.33698	9.60741	5.71289	5.11809	5.43039	5.88152	4.03887	4.44423	5.10433	0.531291
Methionine	0.385447	0.36104	0.916992	0.120587	0.174598	0.234709	0.365562	0.357914	0.514577	0.342447	0.358622	0.197403	0.354193	0.968898	0.206183	0.332765	0.238078	0.186603	0.156359	0.202894	0.22048	0.183851	0.339122	0.284728	0.275741	0.368426	0.266794	0.286444	1.29918
O-Phosphocholine	0.487709	0.475917	0.662886	0.69762	0.719628	0.540423	0.597364	0.388769	0.676816	0.468442	0.753468	0.788008	0.615101	1.02969	0.726352	0.686071	0.636754	0.402617	0.670447	0.589942	0.618697	0.720225	0.521911	0.718856	0.574223	0.543428	0.591159	0.611634	0.988584
O-Phosphoethanolamine	1.82498	2.38779	1.4473	2.48231	1.58004	1.77117	1.9156	3.65628	1.93704	1.35364	1.96819	2.01897	2.18682	1.14159	2.32453	2.08492	0.929774	1.52224	2.0753	2.95297	1.98162	2.09321	3.26856	3.08978	2.00694	3.979	3.43041	2.97798	1.5028
Taurine	20.2242	18.9915	20.2769	27.8039	29.9743	25.4906	23.7936	25.7451	30.3338	34.5635	28.2527	23.9211	28.5632	1.20046	26.3716	27.8937	34.775	26.7177	27.3951	26.3209	28.2457	30.0589	27.9787	27.3035	27.1775	22.6582	26.532	26.9515	0.954181
Trimethylamine N-oxide	1.74238	0.66054	1.64248	1.26929	1.94103	0.865861	1.3536	0.749769	1.01604	4.69519	0.990135	0.736651	1.63756	1.20978	0.463651	0.72818	0.548003	0.901577	1.81866	1.59708	1.00952	0.966485	1.26509	0.939709	0.768947	0.755273	0.928162	0.937278	0.928435
Valine	0.983284	0.709773	0.780732	0.452873	0.403464	0.629179	0.659884	0.583153	0.494912	0.414598	0.543367	0.494311	0.506068	0.766905	0.4176	0.47039	0.605762	0.464479	0.312717	0.495421	0.461062	0.607216	0.591659	0.591107	0.649554	1.06844	0.467592	0.662594	1.4371
myo-Inositol	10.6824	14.0601	12.4033	8.52151	10.0095	11.4574	11.189	5.10953	4.42635	3.06049	6.38154	13.8616	6.56789	0.586994	16.4057	13.8241	7.51708	12.7346	9.84664	3.80203	10.6884	4.08521	4.56251	5.00384	4.50139	4.38427	6.41148	4.82478	0.451405
sn-Glycero-3-phosphocholine	1.11701	0.960039	0.950136	1.30056	0.961864	1.03943	1.05484	0.33323	0.570295	0.654742	0.49386	0.983807	0.607187	0.57562	0.912649	0.981862	0.808622	1.33867	1.16637	0.411492	0.936612	0.479026	0.363173	0.374585	0.511683	0.299346	0.290665	0.386413	0.412565

## Sheet: Table S2
Table S1. The concentrations of all metabolites detected in the livers of Scorton Creek (SC) and New Bedford Habor (NBH) fish
Metabolite	The concentrations (mM) in male fish														Fold change	The concentrations (mM) in female fish														Fold change
	SC-M1	SC-M2	SC-M3	SC-M4	SC-M5	SC-M6	Average (SC-M)	NBH-M1	NBH-M2	NBH-M3	NBH-M4	NBH-M5	NBH-M6	Average (NBH-M)	NBH-M/SC-M	SC-F1	SC-F2	SC-F3	SC-F4	SC-F5	SC-F6	Average (SC-F)	NBH-F1	NBH-F2	NBH-F3	NBH-F4	NBH-F5	NBH-F6	Average (NBH-F)	NBH-F/SC-F
Acetate	0.586026	0.270552	0.406292	0.48314	0.481701	0.369149	0.43281	0.628535	1.11636	0.460498	1.30731	0.459985	0.606451	0.76319	1.76334	0.319891	0.808593	0.519876	0.446581	0.569488	0.443229	0.517943	0.278103	1.13451	0.786457	1.32641	1.58782	0.624276	0.956263	1.84627
Alanine	0.475406	1.77711	0.405888	0.446764	0.769547	0.756425	0.771857	1.30901	2.72917	0.842182	1.66181	1.74361	4.32319	2.1015	2.72265	0.24599	0.29656	0.8071	0.44138	0.146787	0.414681	0.392083	0.528484	1.03151	0.577532	3.68186	1.88683	0.163392	1.3116	3.34521
Aspartate	0.251003	0.742621	0.533511	0.774636	0.805328	0.397634	0.584122	1.71462	1.63392	0.744835	1.17213	0.75933	1.91765	1.32375	2.26622	0.51522	0.801305	1.31261	0.700739	0.36899	0.64307	0.723656	0.652099	1.55999	1.22008	1.81129	1.78076	1.33969	1.39398	1.92631
Betaine	0.525912	0.659374	0.633671	0.877904	0.891842	0.639609	0.704719	0.936092	1.25263	0.394802	1.13137	0.26131	1.56154	0.922957	1.30968	0.619936	0.28836	0.561045	1.26257	0.66845	0.822587	0.703825	0.79449	0.486638	0.208925	0.793581	0.776505	1.16978	0.704987	1.00165
Choline	0.112143	0.111165	0.136912	0.10571	0.0987968	0.0903452	0.109179	0.427031	0.182968	0.207084	0.392455	0.180299	0.212401	0.26704	2.4459	0.10811	0.146686	0.17042	0.188396	0.097122	0.0909685	0.133617	0.0900968	0.203608	0.275379	0.379878	0.540056	0.214819	0.283973	2.12527
Creatine	1.76581	1.92127	2.19664	2.20745	1.83922	1.91566	1.97434	4.83283	5.21875	2.14549	4.05617	2.32185	5.46165	4.00612	2.02909	1.91517	1.88049	1.40931	3.32084	1.51201	1.71243	1.95838	1.84831	2.83305	3.13531	5.21681	3.87645	3.61221	3.42035	1.74653
Fumarate	0.210458	0.199995	0.292401	0.326651	0.343386	0.209463	0.263726	0.306692	0.285648	0.177828	0.306447	0.212506	0.328231	0.269558	1.02212	0.332948	0.442335	0.49977	0.238557	0.265982	0.366777	0.357728	0.328129	0.224704	0.265339	0.29899	0.221671	0.300746	0.273263	0.763885
Glucose	32.7443	26.8836	37.4197	29.0573	36.4395	32.7849	32.5549	35.2934	25.9952	27.7632	21.8754	26.3024	22.735	26.6608	0.818948	42.0916	32.9	26.9818	32.2883	28.019	36.4145	33.1159	36.3946	26.1774	29.2352	21.7404	23.6543	29.022	27.704	0.836576
Glutamate	3.84473	3.51717	3.64896	3.53359	2.65256	2.90169	3.34978	3.6223	5.10615	5.44717	6.54926	6.88633	6.37952	5.66512	1.69119	2.8187	4.31037	3.91104	2.87526	2.79005	2.88486	3.26505	2.50267	6.57688	4.99316	5.77655	5.01551	5.78448	5.10821	1.56451
Glutamine	1.23287	1.47154	1.60053	1.26412	0.994377	1.01192	1.26256	1.13716	1.49477	1.01158	1.21158	1.11825	1.57246	1.25763	0.996098	1.09181	1.86637	1.67356	1.04129	1.04553	0.820168	1.25646	1.3357	1.32678	1.18088	1.17434	1.35449	1.69772	1.34498	1.07046
Glutathione	0.377325	0.371057	0.371156	0.421374	0.322558	0.533727	0.399533	0.246306	0.263896	0.192091	0.299529	0.158268	0.301932	0.24367	0.609888	0.20708	0.495634	0.467218	0.386858	0.312703	0.408874	0.379728	0.37828	0.314232	0.279204	0.320609	0.414278	0.576104	0.380451	1.0019
Inosine	0.797656	0.223852	0.891339	0.451159	1.05793	0.667231	0.681527	0.858175	1.1138	0.948483	1.0577	0.898432	0.843858	0.953408	1.39893	0.380213	0.671019	0.604128	0.653263	0.657045	0.723393	0.614843	0.539573	0.75061	0.909326	0.765491	1.07946	1.76412	0.968095	1.57454
Isoleucine	0.240223	0.286287	0.208396	0.279777	0.266484	0.292902	0.262345	0.79043	0.697006	0.124209	0.194825	0.199959	0.74125	0.457946	1.74559	0.395881	0.454634	0.300628	0.286033	0.267453	0.329519	0.339025	0.300785	0.342951	0.353786	0.365759	0.374049	0.437449	0.362463	1.06913
Lactate	6.44582	3.78823	5.01444	5.19565	4.17136	5.80482	5.07005	2.89637	2.83312	2.77621	3.68634	2.6619	3.36322	3.03619	0.598849	4.59572	6.62819	6.20213	4.32271	4.99921	4.2102	5.15969	4.06633	1.67992	2.52479	3.26933	3.09453	3.70269	3.05626	0.592335
Lysine	0.382833	0.625365	0.561378	0.43114	0.617881	0.40195	0.503424	1.94296	1.64223	0.6579	0.941779	0.758441	1.70798	1.27522	2.53308	0.837461	1.19672	0.979435	0.497748	0.495175	0.632908	0.773241	0.666338	1.05341	1.01976	1.2917	1.38897	1.19843	1.1031	1.4266
Maltose	32.9842	39.6553	24.2596	33.7029	30.1448	33.8535	32.4334	9.67498	12.2112	29.4979	10.9347	31.1904	10.0329	17.257	0.532076	23.3024	23.9694	31.9719	21.6563	40.7346	30.0569	28.6153	26.687	22.9064	18.8577	9.04794	7.06736	17.6522	17.0364	0.595363
Methionine	0.0345686	0.0705566	0.0650229	0.101071	0.106273	0.0940856	0.0785964	0.222714	0.30388	0.0687156	0.0961037	0.048903	0.309405	0.174954	2.22598	0.0911363	0.220484	0.203929	0.124143	0.112205	0.142259	0.149026	0.15726	0.0725082	0.120478	0.0825053	0.0999982	0.158185	0.115156	0.772721
O-Phosphocholine	0.237762	0.185782	0.37156	0.283195	0.25794	0.182992	0.253205	1.3049	0.435988	0.64957	0.613456	0.567472	0.55644	0.687971	2.71705	0.226666	0.335282	0.347541	0.505297	0.191669	0.275809	0.313711	0.24345	0.557728	0.523508	0.928295	1.82722	0.351521	0.738621	2.35447
Ornithine	0.385177	0.433492	0.320672	0.366688	0.355669	0.288011	0.358285	1.51312	1.418	0.411356	0.709372	0.566484	1.21563	0.972327	2.71384	0.551257	0.642319	0.694125	0.592533	0.404307	0.29226	0.529467	0.411547	0.922928	0.863907	1.10978	0.821003	0.655522	0.797447	1.50613
Phenylalanine	0.0643328	0.311667	0.213243	0.145015	0.280903	0.164866	0.196671	0.725932	0.832632	0.21104	0.409656	0.221891	1.07782	0.579828	2.94821	0.127434	0.231417	0.385838	0.123472	0.151937	0.23226	0.208726	0.201111	0.452068	0.2553	0.580038	0.556148	0.41792	0.410431	1.96636
Proline	1.00015	1.40859	0.750389	0.758767	0.89825	0.906329	0.953746	1.89426	2.02256	0.818548	1.09547	1.15233	2.10706	1.51504	1.58851	0.720734	0.986256	1.46101	0.982578	0.547047	0.798877	0.916084	0.562506	1.17289	1.45865	1.94939	2.29142	1.4165	1.47523	1.61036
Succinate	0.0108979	0.0360397	0.0476565	0.0166011	0.115352	0.0563938	0.0471568	0.03463	0.0284688	0.00603864	0.0172014	0.0238093	0.0455557	0.0259506	0.550305	0.01149	0.035077	0.229779	0.0117433	0.0283273	0.0517746	0.0613653	0.0231857	0.0586802	0.0296415	0.0313256	0.0348105	0.0611907	0.0398057	0.648669
Taurine	12.7631	11.2383	14.9375	14.3721	11.4401	9.89279	12.4407	23.3614	26.5201	21.9878	36.1928	18.5964	27.3982	25.6761	2.06389	13.1678	15.8739	12.7489	23.3693	11.8562	12.8038	14.97	15.5634	24.1165	27.6316	34.7181	36.6519	23.8833	27.0941	1.8099
Tyrosine	0.333148	0.470039	0.44466	0.382557	0.37703	0.315345	0.38713	1.11617	1.0268	0.390013	0.568395	0.364451	1.12078	0.764435	1.97462	0.385958	0.439146	0.676892	0.42712	0.207856	0.319841	0.409469	0.431078	0.601871	0.601436	0.77608	0.490467	0.452421	0.558892	1.36492
Uracil	0.131009	0.320296	0.438198	0.206781	0.207206	0.275639	0.263188	0.510793	0.708841	0.309949	0.531001	0.225349	0.567649	0.475597	1.80706	0.29665	0.506567	0.58115	0.328644	0.256049	0.293712	0.377129	0.2122	0.540177	0.548846	0.407232	0.97256	0.514263	0.532546	1.41211
Valine	0.380372	0.442121	0.399023	0.547103	0.43257	0.579475	0.463444	1.9724	1.90005	0.490588	0.703576	0.503849	2.27304	1.30725	2.82073	0.618369	0.773061	0.467218	0.548915	0.436681	0.450488	0.549122	0.416839	0.887294	0.651636	1.09875	0.991772	0.715411	0.793617	1.44525
myo-Inositol	0.562707	0.883226	0.892955	1.32589	0.949517	0.857704	0.912	0.272928	0.240545	0.46029	1.26431	1.13396	0.526118	0.649691	0.71238	1.70339	1.18351	1.82483	0.754255	0.735405	0.92033	1.18695	1.825	0.808138	1.05801	0.50268	0.307876	1.33838	0.973348	0.820039
sn-Glycero-3-phosphocholine	0.838787	1.3558	2.37394	1.78217	2.32947	3.51627	2.03274	0.220333	0.582491	0.520677	0.797623	0.31861	0.539195	0.496488	0.244246	2.17343	1.44499	1.7109	1.46321	1.84458	2.2205	1.8096	2.36532	1.09525	0.305499	0.35517	0.699002	0.514914	0.889192	0.491374
β-Alanine	0.281236	0.339585	0.164375	0.152828	0.352464	0.239098	0.254931	0.233536	0.2028	0.28392	0.22231	0.163208	0.173888	0.213277	0.836606	0.147542	0.171285	0.295841	0.16189	0.278122	0.223066	0.212958	0.196071	0.111421	0.128606	0.199719	0.142855	0.260386	0.173176	0.813196

## Sheet: Table S3
Table S3. Enriched metabolic pathways (analyzed in MetaboAnalyst 5.0) between the NBH and SC fish.
Pathway (KEGG ID)	Match status: Hit/Total metabolites (p-value)
	Male brain		Female brain		Male liver		Female liver
Ascorbate and aldarate metabolism (dre00053)	1/9	0.0248
Pyruvate metabolism (dre00620)			2/22	0.0182
Glyoxylate and dicarboxylate metabolism (dre00630)			4/32	0.000174
Glycine, serine and threonine metabolism (dre00260)			4/33	0.000197			2/33	0.0167
Aminoacyl-tRNA biosynthesis (dre00970)			4/48	0.000859	8/48	2.9e-08	3/48	0.00255
Glycerophospholipid metabolism (dre00630)			3/38	0.00508	3/38	0.0106	2/38	0.0218
Glycolysis / Gluconeogenesis (dre00010)			2/26	0.0251	2/26	0.0403
Alanine, aspartate and glutamate metabolism (dre00250)			2/27	0.0269	3/27	0.004	2/27	0.0113
Arginine biosynthesis (dre00220)					3/14	0.000552	3/14	5.98e-05
Phenylalanine, tyrosine and tryptophan biosynthesis (dre00400)					2/4	0.000877	1/4	0.0248
Arginine and proline metabolism (dre00330)					4/38	0.000977	3/38	0.00129
Glutathione metabolism (dre00480)					3/28	0.00445	2/28	0.0121
Histidine metabolism (dre00340)					2/15	0.0141	2/15	0.00351
Phenylalanine metabolism (dre00360)					2/8	0.00397	1/8	0.0491
beta-Alanine metabolism (dre00410)					2/18	0.0201
Pantothenate and CoA biosynthesis (dre00770)					2/18	0.0201
Nitrogen metabolism (dre00910)							1/6	0.0371
Taurine and hypotaurine metabolism (dre00430)							1/7	0.0431
